# Supplementary material for: Engineering an Escherichia coli strain for enhanced production of flavonoids derived from pinocembrin
Source: Microb Cell Fact. 2024 Nov 19;23:312. doi: 10.1186/s12934-024-02582-z (PMC11575205; doi:10.1186/s12934-024-02582-z)
Supplement: Supplementary file 1 — Supplementary Material 1 [file 12934_2024_2582_MOESM1_ESM.xlsx]

## Sheet: Figure 2B
	Cinnamate (mg/L)				Pinocembrin (mg/L)
Strain	Replicate 1	Replicate 2	Replicate 3	Replicate 4	Replicate 1	Replicate 2	Replicate 3	Replicate 4
MG1655	299.5	284.9	104.3	295	66.5	62	86.5	65.6
SBC010792	689.6	524.3	546.6	663.3	96.9	79.7	83	83.2
SBC016033	704.4	762.5	671.9	644.2	87.1	87.6	86.3	85.8
SBC016034	434.4	283.5	585.7	594.7	49.9	30.8	71.9	71.2
SBC016048	547.6	449.5	456.3	523.5	76.7	48.1	59.1	77.6
SBC016069	288.8	248.2	262.9	292.2	242.5	246.3	237.2	233.3
SBC016035	511.1	422.5	492.2	315.2	216.8	210.2	200.9	192.5
SBC016043	524.8	506.6	395.3	356.4	225.9	207.8	204.6	192.8
SBC016046	454.7	457.5	475	451.2	252.9	247.9	253.1	247.7
SBC016070	600.5	560.3	532.6	409.9	206.8	220.5	214	206.5
SBC016053	463.4	453.1	404.9	466.2	248.7	218.9	212.7	263.1
SBC016071	493.9	437.2	480.5	461.8	256.5	214.2	226.2	239.5
SBC016068	304.2	319.1	220.2	300.7	350.5	349.2	297.8	353.2
SBC016072	464.9	341.5	435.1	478	352.3	351.8	376.3	330.8

## Sheet: Figure 2C
	Cinnamate (mg/L)			Pinocembrin (mg/L)
Plasmid	Replicate 1	Replicate 2	Replicate 3	Replicate 1	Replicate 2	Replicate 3
SBC016090	567.822	580.248	605.964	267.913	286.139	305.996
SBC016091	546.587	468.283	496.316	48.2611	43.0131	41.1507

## Sheet: Figure 3B
	Pinocembrin (mg/L)				Chrysin (mg/L)
Plasmid	Replicate 1	Replicate 2	Replicate 3	Replicate 4	Replicate 1	Replicate 2	Replicate 3	Replicate 4
SBC015959	134.48	124.88	130.86	128.27	74.17	83.36	85.56	83.44
SBC015961	288.07	241.89	278.43	167.34	2.61	2.48	2.59	4.21
SBC015964	342.65	315.21	296.31	130.19	0	0	0	0
SBC015967	135.65	73.49	144.17	188.22	49.74	36.47	46.48	56.99
SBC015970	289.56	304.35	236.7	294.65	3.29	5.19	6.17	4.63
SBC015973	47.57	142.31	139.44	130.27	6.7	27.49	23.09	19.94
SBC015976	307.45	297.36	299.47	284.09	12.45	13.87	12.31	13.87
SBC015979	289.35	288.93	305.29	271.21	6.64	6.71	6.26	7.1

## Sheet: Figure 3C
	Pinocembrin (mg/L)				Chrysin (mg/L)
Plasmid	Replicate 1	Replicate 2	Replicate 3	Replicate 4	Replicate 1	Replicate 2	Replicate 3	Replicate 4
SBC015673	267.87	258.064	229.538	189.748	14.68	12.3683	14.2761	10.8245
SBC015674	250.21	198.553	174.773	207.224	2.59	2.81698	1.29459	1.34544
SBC015675	236.38	187.565	124.199	62.238	2.53	4.75734	6.78923	8.50077
SBC015676	144.02	101.865	100.983	90.405	0	0	0	0
SBC015677	185.23	168.695	216.121	217.884	9.2	9.35095	6.64685	7.47364

## Sheet: Figure 4B
	Pinocembrin (mg/L)				Pinostrobin (mg/L)
Plasmid	Replicate 1	Replicate 2	Replicate 3	Replicate 4	Replicate 1	Replicate 2	Replicate 3	Replicate 4
SBC006928	248.962	248.44	211.57	201.966	11.4139	11.9118	11.6875	13.8108
SBC016187	257.429	191.87	208.485	204.826	6.84619	7.04512	7.55811	7.01485
SBC016189	241.244	252.212	253.278	245.262	4.52881	3.10822	2.4736	3.62283
SBC016191	241.49	269.114	258.792	222.712	8.18029	5.22397	6.24022	7.43162
SBC016193	9.87075	18.491	19.3315	9.102	140.312	155.321	164.846	153.222

## Sheet: Figure 5B
	Pinocembrin (mg/L)				Pinobanksin (mg/L)				Galangin (mg/L)
Plasmid	Replicate 1	Replicate 2	Replicate 3	Replicate 4	Replicate 1	Replicate 2	Replicate 3	Replicate 4	Replicate 1	Replicate 2	Replicate 3	Replicate 4
SBC016092	353.59	335.53	379.02	372.04	0.72	0.7	0.73	0.73	0	0	0	0
SBC016093	359.15	319.33	287.99	335.72	0.67	0.68	0.69	0.68	0	0	0	0
SBC016094	132.57	127.65	125.92	127.16	10.99	11.31	13.18	14.82	1.14	1.39	1.49	1.83
SBC016095	55.46	308.75	291.39	296.19	0.66	0.95	1.07	1.16	0	0	0	0.01
SBC016096	324.09	352.5	314.32	258.59	1.68	1.63	1.67	1.79	0.14	0.14	0.11	0.07
SBC016097	165.65	322.18	308.42	324.57	2.06	2.55	3.34	4.2	0.21	0.46	0.39	0.58
SBC016098	173.85	163.25	168.89	149.97	0.98	1.03	1.07	1.09	0.22	0.25	0.3	0.31

## Sheet: Figure 5C
	Pinocembrin (mg/L)				Pinobanksin (mg/L)				Galangin (mg/L)
Plasmid	Replicate 1	Replicate 2	Replicate 3	Replicate 4	Replicate 1	Replicate 2	Replicate 3	Replicate 4	Replicate 1	Replicate 2	Replicate 3	Replicate 4
SBC015883	155.8	282.6	169	146.4	2.78	3.38	3.79	4.54	7.7	4.62	7.87	9.2
SBC015884	261.6	119.8	227.6	130.7	3.85	5.18	4.75	6.14	8.51	14.09	7.68	14.08
SBC015885	186.4	124.3	119.5	98.8	8.71	11.7	11.72	10.48	10.58	22.59	19.95	19.74
SBC015886	174.6	199.4	265	188.5	2.14	4.1	1.96	3.1	15.7	9.14	1.99	8.11
SBC015887	172.8	227.8	222.4	190.8	1.06	1.25	1.01	1.6	3.88	2.08	1.51	4.68
SBC015888	309	289.9	230.1	209.6	2.29	2.65	3.04	2.75	4.72	5.94	3.86	6.49
SBC015889	155	142.1	86.4	153.8	5.79	7.69	4.01	6.13	13.67	17.67	6.83	9.41
SBC015890	164.8	197.3	175.4	107.4	3.63	3.62	3.19	2.55	8.9	6.71	4.99	5.66
SBC015891	207.3	177.7	171.6	145.2	4.12	4.73	4.75	5.21	9.8	11.01	13.6	14.46
SBC015892	273.4	263.2	209.1	218.1	5.52	6.55	7.86	6.83	7.07	7.52	8.12	8.28
SBC015893	120.2	83.4	82	143.8	10.13	6.67	11.19	10.22	10.11	19.91	20.63	6.44
SBC015894	299.9	272.5	260.9	279.1	4.77	5.2	6.29	6.31	4.87	4.75	4.93	4.92

## Sheet: Figure S1
	Absorbance at OD600
Strain	Replicate 1	Replicate 2	Replicate 3	Replicate 4
MG1655	17.82	16.68	14.25	18.09
SBC010792	16.08	15.63	16.38	16.86
SBC016033	17.01	16.89	17.4	16.89
SBC016034	16.92	12.12	19.83	19.59
SBC016048	18.81	17.61	19.11	19.77
SBC016069	14.79	14.61	16.35	14.73
SBC016035	14.2	12.6	14.71	12.62
SBC016043	14.23	13.13	13.61	12.9
SBC016046	16.3	13.78	15.31	14.63
SBC016070	14.39	14.81	13.92	12.67
SBC016053	15.5	14.41	14.14	16.71
SBC016071	14.27	13.7	14.89	15.14
SBC016068	15.75	16.73	16.63	16.73
SBC016072	17.01	15.95	17.84	17.89

## Sheet: Figure S2
	Pinocembrin (mg/L)				Chrysin (mg/L)
Plasmid	Replicate 1	Replicate 2	Replicate 3	Replicate 4	Replicate 1	Replicate 2	Replicate 3	Replicate 4
SBC015673	276.73	248.88	270.42	235.45	1.06	3.07	3.01	2.66
SBC015674	326.03	296.98	258.87	193.48	0	0.09	0.14	0.6
SBC015675	347.26	337.26	349.31	350.4	0.11	0.26	0.18	0
SBC015676	337.23	331.88	345.16	231.95	0	0	0	0
SBC015677	277.82	368.85	269.22	264.06	0.76	1.78	1.93	0.87
